# Supplementary material for: Safety and Effectiveness of Vedolizumab for the Treatment of Pediatric Patients with Very Early Onset Inflammatory Bowel Diseases
Source: J Clin Med. 2021 Jul 5;10(13):2997. doi: 10.3390/jcm10132997 (PMC8268556; doi:10.3390/jcm10132997)
Supplement: Supplementary file 1 [file jcm-10-02997-s001.zip]

Archive with 1 entries (1 files):
- jcm-1219452-supplementary.pdf
